# Supplementary material for: Exceptionally preserved asphaltic coprolites expand the spatiotemporal range of a North American paleoecological proxy
Source: Sci Rep. 2020 Mar 19;10:5069. doi: 10.1038/s41598-020-61996-y (PMC7081288; doi:10.1038/s41598-020-61996-y)
Supplement: Supplementary file 1 — Supplementary information. [file 41598_2020_61996_MOESM1_ESM.xlsx]

## Sheet: All C3L7 coprolites
Length	Width	Grid	Level
6.845	2.43	C-3	L-7
6.51	2.45	C-3	L-7
7.405	2.45	C-3	L-7
6.32	2.49	C-3	L-7
8.175	2.64	C-3	L-7
6.25	2.67	C-3	L-7
7.77	2.71	C-3	L-7
9.205	2.76	C-3	L-7
6.51	2.77	C-3	L-7
7.53	2.8	C-3	L-7
8.93	2.85	C-3	L-7
6.475	2.86	C-3	L-7
6.32	2.87	C-3	L-7
8.385	2.87	C-3	L-7
6.46	2.88	C-3	L-7
9.21	2.9	C-3	L-7
7.7	2.91	C-3	L-7
7.695	2.93	C-3	L-7
7.85	2.98	C-3	L-7
7.74	2.99	C-3	L-7
8.555	2.99	C-3	L-7
8.115	3.03	C-3	L-7
8.595	3.04	C-3	L-7
6.61	3.05	C-3	L-7
8.23	3.05	C-3	L-7
10.16	3.06	C-3	L-7
7.66	3.08	C-3	L-7
8.835	3.11	C-3	L-7
6.97	3.12	C-3	L-7
8.365	3.12	C-3	L-7
9.4	3.12	C-3	L-7
7.285	3.13	C-3	L-7
7.785	3.13	C-3	L-7
8.78	3.13	C-3	L-7
7.75	3.14	C-3	L-7
7.965	3.15	C-3	L-7
8.075	3.15	C-3	L-7
8.53	3.16	C-3	L-7
9.56	3.16	C-3	L-7
9.34	3.18	C-3	L-7
8.665	3.22	C-3	L-7
8.25	3.24	C-3	L-7
9.345	3.24	C-3	L-7
7.525	3.26	C-3	L-7
7.745	3.26	C-3	L-7
7.07	3.27	C-3	L-7
7.64	3.27	C-3	L-7
7.915	3.27	C-3	L-7
8.575	3.27	C-3	L-7
7.37	3.28	C-3	L-7
7.525	3.28	C-3	L-7
8.025	3.28	C-3	L-7
8.095	3.29	C-3	L-7
9.71	3.29	C-3	L-7
11.28	3.3	C-3	L-7
9.73	3.31	C-3	L-7
7.545	3.32	C-3	L-7
9.175	3.33	C-3	L-7
9.51	3.33	C-3	L-7
9.54	3.33	C-3	L-7
7.2	3.34	C-3	L-7
8.185	3.34	C-3	L-7
8.505	3.35	C-3	L-7
8.834	3.35	C-3	L-7
8.995	3.35	C-3	L-7
8.635	3.37	C-3	L-7
9.86	3.39	C-3	L-7
8.255	3.41	C-3	L-7
9.355	3.41	C-3	L-7
8.28	3.42	C-3	L-7
12.46	3.42	C-3	L-7
9.5	3.43	C-3	L-7
7.79	3.44	C-3	L-7
8.03	3.44	C-3	L-7
8.945	3.44	C-3	L-7
9.52	3.44	C-3	L-7
11.72	3.45	C-3	L-7
8.58	3.46	C-3	L-7
10.045	3.46	C-3	L-7
11.005	3.46	C-3	L-7
8.48	3.48	C-3	L-7
9.38	3.48	C-3	L-7
9.9	3.48	C-3	L-7
8.61	3.49	C-3	L-7
10.27	3.49	C-3	L-7
7.775	3.5	C-3	L-7
8.79	3.5	C-3	L-7
10.22	3.5	C-3	L-7
8.16	3.51	C-3	L-7
8.21	3.51	C-3	L-7
8.83	3.51	C-3	L-7
10.325	3.51	C-3	L-7
7.385	3.52	C-3	L-7
8.125	3.52	C-3	L-7
9.44	3.52	C-3	L-7
9.685	3.52	C-3	L-7
10.24	3.52	C-3	L-7
8.35	3.54	C-3	L-7
8.79	3.54	C-3	L-7
8.87	3.54	C-3	L-7
9.34	3.54	C-3	L-7
9.59	3.54	C-3	L-7
9.19	3.55	C-3	L-7
9.32	3.55	C-3	L-7
9.44	3.56	C-3	L-7
8.9	3.57	C-3	L-7
9.61	3.57	C-3	L-7
8.045	3.58	C-3	L-7
9.62	3.58	C-3	L-7
10.085	3.58	C-3	L-7
11.36	3.59	C-3	L-7
7.93	3.6	C-3	L-7
8.68	3.61	C-3	L-7
10.5	3.61	C-3	L-7
8.46	3.62	C-3	L-7
8.74	3.62	C-3	L-7
8.055	3.63	C-3	L-7
8.225	3.64	C-3	L-7
8.93	3.64	C-3	L-7
9.33	3.64	C-3	L-7
9.67	3.64	C-3	L-7
10.17	3.64	C-3	L-7
10.97	3.64	C-3	L-7
13.37	3.64	C-3	L-7
8.875	3.65	C-3	L-7
7.795	3.66	C-3	L-7
8.26	3.66	C-3	L-7
10.365	3.66	C-3	L-7
11.06	3.66	C-3	L-7
8.025	3.67	C-3	L-7
8.815	3.67	C-3	L-7
8.865	3.67	C-3	L-7
9.575	3.67	C-3	L-7
9.78	3.67	C-3	L-7
9.93	3.67	C-3	L-7
9.98	3.67	C-3	L-7
7.67	3.68	C-3	L-7
8.16	3.68	C-3	L-7
9.045	3.68	C-3	L-7
9.56	3.68	C-3	L-7
9.65	3.68	C-3	L-7
10.3	3.68	C-3	L-7
7.765	3.69	C-3	L-7
8.59	3.69	C-3	L-7
8.775	3.69	C-3	L-7
10.16	3.69	C-3	L-7
10.19	3.69	C-3	L-7
9.175	3.7	C-3	L-7
9.4	3.7	C-3	L-7
10.08	3.7	C-3	L-7
8.575	3.71	C-3	L-7
9.74	3.71	C-3	L-7
9.8	3.71	C-3	L-7
10.21	3.71	C-3	L-7
8.74	3.72	C-3	L-7
9.25	3.72	C-3	L-7
9.815	3.72	C-3	L-7
10.71	3.72	C-3	L-7
12.16	3.72	C-3	L-7
8.76	3.73	C-3	L-7
9.595	3.73	C-3	L-7
9.75	3.73	C-3	L-7
10.08	3.73	C-3	L-7
7.475	3.74	C-3	L-7
9.52	3.74	C-3	L-7
10.21	3.74	C-3	L-7
10.66	3.74	C-3	L-7
11.59	3.74	C-3	L-7
7.565	3.75	C-3	L-7
9.17	3.75	C-3	L-7
10.64	3.75	C-3	L-7
8.85	3.76	C-3	L-7
9.58	3.76	C-3	L-7
9.79	3.76	C-3	L-7
8.065	3.77	C-3	L-7
9.13	3.77	C-3	L-7
9.51	3.77	C-3	L-7
9.59	3.77	C-3	L-7
10.01	3.77	C-3	L-7
10.65	3.77	C-3	L-7
8.355	3.78	C-3	L-7
10.13	3.78	C-3	L-7
10.15	3.78	C-3	L-7
10.65	3.78	C-3	L-7
9.84	3.79	C-3	L-7
10.06	3.79	C-3	L-7
10.17	3.79	C-3	L-7
10.33	3.79	C-3	L-7
10.51	3.8	C-3	L-7
8.79	3.81	C-3	L-7
9.35	3.81	C-3	L-7
8.91	3.82	C-3	L-7
8.77	3.83	C-3	L-7
8.845	3.83	C-3	L-7
9.93	3.83	C-3	L-7
10.42	3.83	C-3	L-7
9.25	3.84	C-3	L-7
10.12	3.84	C-3	L-7
10.12	3.84	C-3	L-7
10.87	3.84	C-3	L-7
11.19	3.84	C-3	L-7
9.99	3.85	C-3	L-7
10.64	3.85	C-3	L-7
8.015	3.86	C-3	L-7
8.305	3.86	C-3	L-7
8.71	3.86	C-3	L-7
9.62	3.86	C-3	L-7
9.82	3.86	C-3	L-7
10.87	3.86	C-3	L-7
8.41	3.87	C-3	L-7
10	3.87	C-3	L-7
10.39	3.87	C-3	L-7
10.8	3.87	C-3	L-7
7.115	3.88	C-3	L-7
8.805	3.88	C-3	L-7
9.15	3.88	C-3	L-7
9.52	3.88	C-3	L-7
9.68	3.88	C-3	L-7
9.83	3.88	C-3	L-7
10.29	3.88	C-3	L-7
10.68	3.88	C-3	L-7
11.66	3.88	C-3	L-7
8.65	3.89	C-3	L-7
8.67	3.89	C-3	L-7
10.45	3.89	C-3	L-7
10.515	3.89	C-3	L-7
11.16	3.89	C-3	L-7
9.725	3.9	C-3	L-7
10.85	3.9	C-3	L-7
9.95	3.91	C-3	L-7
10.57	3.91	C-3	L-7
10.63	3.91	C-3	L-7
9.06	3.92	C-3	L-7
9.235	3.92	C-3	L-7
9.61	3.92	C-3	L-7
11.1	3.92	C-3	L-7
11.56	3.92	C-3	L-7
8.125	3.93	C-3	L-7
7.715	3.94	C-3	L-7
8.94	3.94	C-3	L-7
9.07	3.94	C-3	L-7
9	3.95	C-3	L-7
9.48	3.96	C-3	L-7
11.02	3.96	C-3	L-7
6.96	3.97	C-3	L-7
8.56	3.97	C-3	L-7
10.175	3.97	C-3	L-7
8.78	3.98	C-3	L-7
9.38	3.98	C-3	L-7
9.78	3.98	C-3	L-7
11.22	3.98	C-3	L-7
11.8	3.98	C-3	L-7
12.34	3.98	C-3	L-7
8.85	3.99	C-3	L-7
9.53	3.99	C-3	L-7
9.93	3.99	C-3	L-7
10.09	3.99	C-3	L-7
11.61	3.99	C-3	L-7
9.43	4	C-3	L-7
9.53	4	C-3	L-7
10.08	4	C-3	L-7
11.07	4.01	C-3	L-7
11.51	4.01	C-3	L-7
8.005	4.02	C-3	L-7
11.82	4.02	C-3	L-7
11.33	4.03	C-3	L-7
7.54	4.04	C-3	L-7
9.62	4.04	C-3	L-7
9.22	4.05	C-3	L-7
9.235	4.05	C-3	L-7
9.51	4.05	C-3	L-7
9.9	4.05	C-3	L-7
10.3	4.05	C-3	L-7
11.13	4.05	C-3	L-7
11.37	4.05	C-3	L-7
11.5	4.05	C-3	L-7
11.78	4.05	C-3	L-7
8.345	4.06	C-3	L-7
9.17	4.06	C-3	L-7
9.79	4.06	C-3	L-7
9.8	4.06	C-3	L-7
11.08	4.06	C-3	L-7
8.78	4.07	C-3	L-7
10.87	4.07	C-3	L-7
11.87	4.07	C-3	L-7
8.72	4.08	C-3	L-7
8.755	4.08	C-3	L-7
8.76	4.08	C-3	L-7
9.095	4.08	C-3	L-7
9.91	4.08	C-3	L-7
10.12	4.08	C-3	L-7
8.66	4.09	C-3	L-7
9.76	4.09	C-3	L-7
10.12	4.09	C-3	L-7
10.32	4.09	C-3	L-7
7.94	4.1	C-3	L-7
8.885	4.1	C-3	L-7
9.34	4.1	C-3	L-7
9.65	4.1	C-3	L-7
9.8	4.1	C-3	L-7
10.06	4.1	C-3	L-7
10.71	4.1	C-3	L-7
10.815	4.1	C-3	L-7
12.14	4.1	C-3	L-7
7.58	4.11	C-3	L-7
8.605	4.11	C-3	L-7
9.265	4.11	C-3	L-7
8.135	4.12	C-3	L-7
10.52	4.12	C-3	L-7
11.3	4.12	C-3	L-7
7.33	4.13	C-3	L-7
9.255	4.13	C-3	L-7
9.59	4.13	C-3	L-7
9.74	4.13	C-3	L-7
11.22	4.13	C-3	L-7
9.12	4.14	C-3	L-7
9.185	4.15	C-3	L-7
9.58	4.16	C-3	L-7
10.93	4.16	C-3	L-7
9.93	4.18	C-3	L-7
10.38	4.18	C-3	L-7
8.115	4.19	C-3	L-7
10.09	4.19	C-3	L-7
10.555	4.19	C-3	L-7
8.495	4.2	C-3	L-7
9.7	4.2	C-3	L-7
9.335	4.21	C-3	L-7
10.5	4.21	C-3	L-7
10.98	4.21	C-3	L-7
11.97	4.21	C-3	L-7
12.03	4.21	C-3	L-7
9.125	4.22	C-3	L-7
9.57	4.22	C-3	L-7
11.12	4.22	C-3	L-7
9.45	4.23	C-3	L-7
9.7	4.23	C-3	L-7
11.19	4.23	C-3	L-7
8.25	4.24	C-3	L-7
9.13	4.24	C-3	L-7
9.25	4.24	C-3	L-7
9.84	4.24	C-3	L-7
10.36	4.24	C-3	L-7
8.565	4.25	C-3	L-7
10.08	4.25	C-3	L-7
12	4.25	C-3	L-7
12.2	4.25	C-3	L-7
11.21	4.26	C-3	L-7
7.965	4.27	C-3	L-7
7.97	4.27	C-3	L-7
11.6	4.27	C-3	L-7
11.47	4.28	C-3	L-7
9.15	4.29	C-3	L-7
10.16	4.29	C-3	L-7
10.65	4.29	C-3	L-7
7.93	4.3	C-3	L-7
12.46	4.3	C-3	L-7
9.48	4.31	C-3	L-7
12.02	4.31	C-3	L-7
12.13	4.32	C-3	L-7
9.86	4.33	C-3	L-7
10.35	4.33	C-3	L-7
10.99	4.33	C-3	L-7
11.38	4.33	C-3	L-7
11.44	4.33	C-3	L-7
10.98	4.34	C-3	L-7
12.6	4.35	C-3	L-7
9.045	4.36	C-3	L-7
10.13	4.37	C-3	L-7
10.67	4.37	C-3	L-7
11.25	4.37	C-3	L-7
10.22	4.38	C-3	L-7
9.55	4.39	C-3	L-7
9.56	4.39	C-3	L-7
10.32	4.39	C-3	L-7
8.89	4.4	C-3	L-7
9.76	4.4	C-3	L-7
11.48	4.41	C-3	L-7
12	4.41	C-3	L-7
12.355	4.41	C-3	L-7
8.37	4.42	C-3	L-7
8.705	4.42	C-3	L-7
8.835	4.42	C-3	L-7
9.47	4.42	C-3	L-7
10.485	4.42	C-3	L-7
10.335	4.43	C-3	L-7
9.115	4.44	C-3	L-7
10.5	4.44	C-3	L-7
9.88	4.45	C-3	L-7
11.02	4.45	C-3	L-7
11.93	4.45	C-3	L-7
12.24	4.45	C-3	L-7
9.6	4.46	C-3	L-7
13.02	4.46	C-3	L-7
8.955	4.47	C-3	L-7
10.95	4.47	C-3	L-7
9.545	4.48	C-3	L-7
11.04	4.49	C-3	L-7
11.46	4.49	C-3	L-7
10.615	4.5	C-3	L-7
11.34	4.51	C-3	L-7
12.08	4.52	C-3	L-7
10.7	4.53	C-3	L-7
11.7	4.53	C-3	L-7
11.925	4.53	C-3	L-7
11.13	4.54	C-3	L-7
8.315	4.56	C-3	L-7
8.88	4.56	C-3	L-7
9.01	4.56	C-3	L-7
10.7	4.56	C-3	L-7
10.71	4.56	C-3	L-7
11.63	4.56	C-3	L-7
11.85	4.56	C-3	L-7
9.125	4.57	C-3	L-7
11.3	4.57	C-3	L-7
12.67	4.59	C-3	L-7
9.56	4.6	C-3	L-7
9.12	4.62	C-3	L-7
11.01	4.64	C-3	L-7
11.145	4.65	C-3	L-7
11.6	4.65	C-3	L-7
12.74	4.65	C-3	L-7
11.33	4.66	C-3	L-7
9.58	4.68	C-3	L-7
8.81	4.7	C-3	L-7
11.235	4.76	C-3	L-7
11.08	4.78	C-3	L-7
9.945	4.83	C-3	L-7
10.96	4.83	C-3	L-7
9.95	5.12	C-3	L-7
11.425	5.23	C-3	L-7
9.085	5.43	C-3	L-7

## Sheet: Top50% coprolites
Length	Width	Grid	Level
9.52	3.88	C-3	L-7
9.68	3.88	C-3	L-7
9.83	3.88	C-3	L-7
10.29	3.88	C-3	L-7
10.68	3.88	C-3	L-7
11.66	3.88	C-3	L-7
8.65	3.89	C-3	L-7
8.67	3.89	C-3	L-7
10.45	3.89	C-3	L-7
10.515	3.89	C-3	L-7
11.16	3.89	C-3	L-7
9.725	3.9	C-3	L-7
10.85	3.9	C-3	L-7
9.95	3.91	C-3	L-7
10.57	3.91	C-3	L-7
10.63	3.91	C-3	L-7
9.06	3.92	C-3	L-7
9.235	3.92	C-3	L-7
9.61	3.92	C-3	L-7
11.1	3.92	C-3	L-7
11.56	3.92	C-3	L-7
8.125	3.93	C-3	L-7
7.715	3.94	C-3	L-7
8.94	3.94	C-3	L-7
9.07	3.94	C-3	L-7
9	3.95	C-3	L-7
9.48	3.96	C-3	L-7
11.02	3.96	C-3	L-7
6.96	3.97	C-3	L-7
8.56	3.97	C-3	L-7
10.175	3.97	C-3	L-7
8.78	3.98	C-3	L-7
9.38	3.98	C-3	L-7
9.78	3.98	C-3	L-7
11.22	3.98	C-3	L-7
11.8	3.98	C-3	L-7
12.34	3.98	C-3	L-7
8.85	3.99	C-3	L-7
9.53	3.99	C-3	L-7
9.93	3.99	C-3	L-7
10.09	3.99	C-3	L-7
11.61	3.99	C-3	L-7
9.43	4	C-3	L-7
9.53	4	C-3	L-7
10.08	4	C-3	L-7
11.07	4.01	C-3	L-7
11.51	4.01	C-3	L-7
8.005	4.02	C-3	L-7
11.82	4.02	C-3	L-7
11.33	4.03	C-3	L-7
7.54	4.04	C-3	L-7
9.62	4.04	C-3	L-7
9.22	4.05	C-3	L-7
9.235	4.05	C-3	L-7
9.51	4.05	C-3	L-7
9.9	4.05	C-3	L-7
10.3	4.05	C-3	L-7
11.13	4.05	C-3	L-7
11.37	4.05	C-3	L-7
11.5	4.05	C-3	L-7
11.78	4.05	C-3	L-7
8.345	4.06	C-3	L-7
9.17	4.06	C-3	L-7
9.79	4.06	C-3	L-7
9.8	4.06	C-3	L-7
11.08	4.06	C-3	L-7
8.78	4.07	C-3	L-7
10.87	4.07	C-3	L-7
11.87	4.07	C-3	L-7
8.72	4.08	C-3	L-7
8.755	4.08	C-3	L-7
8.76	4.08	C-3	L-7
9.095	4.08	C-3	L-7
9.91	4.08	C-3	L-7
10.12	4.08	C-3	L-7
8.66	4.09	C-3	L-7
9.76	4.09	C-3	L-7
10.12	4.09	C-3	L-7
10.32	4.09	C-3	L-7
7.94	4.1	C-3	L-7
8.885	4.1	C-3	L-7
9.34	4.1	C-3	L-7
9.65	4.1	C-3	L-7
9.8	4.1	C-3	L-7
10.06	4.1	C-3	L-7
10.71	4.1	C-3	L-7
10.815	4.1	C-3	L-7
12.14	4.1	C-3	L-7
7.58	4.11	C-3	L-7
8.605	4.11	C-3	L-7
9.265	4.11	C-3	L-7
8.135	4.12	C-3	L-7
10.52	4.12	C-3	L-7
11.3	4.12	C-3	L-7
7.33	4.13	C-3	L-7
9.255	4.13	C-3	L-7
9.59	4.13	C-3	L-7
9.74	4.13	C-3	L-7
11.22	4.13	C-3	L-7
9.12	4.14	C-3	L-7
9.185	4.15	C-3	L-7
9.58	4.16	C-3	L-7
10.93	4.16	C-3	L-7
9.93	4.18	C-3	L-7
10.38	4.18	C-3	L-7
8.115	4.19	C-3	L-7
10.09	4.19	C-3	L-7
10.555	4.19	C-3	L-7
8.495	4.2	C-3	L-7
9.7	4.2	C-3	L-7
9.335	4.21	C-3	L-7
10.5	4.21	C-3	L-7
10.98	4.21	C-3	L-7
11.97	4.21	C-3	L-7
12.03	4.21	C-3	L-7
9.125	4.22	C-3	L-7
9.57	4.22	C-3	L-7
11.12	4.22	C-3	L-7
9.45	4.23	C-3	L-7
9.7	4.23	C-3	L-7
11.19	4.23	C-3	L-7
8.25	4.24	C-3	L-7
9.13	4.24	C-3	L-7
9.25	4.24	C-3	L-7
9.84	4.24	C-3	L-7
10.36	4.24	C-3	L-7
8.565	4.25	C-3	L-7
10.08	4.25	C-3	L-7
12	4.25	C-3	L-7
12.2	4.25	C-3	L-7
11.21	4.26	C-3	L-7
7.965	4.27	C-3	L-7
7.97	4.27	C-3	L-7
11.6	4.27	C-3	L-7
11.47	4.28	C-3	L-7
9.15	4.29	C-3	L-7
10.16	4.29	C-3	L-7
10.65	4.29	C-3	L-7
7.93	4.3	C-3	L-7
12.46	4.3	C-3	L-7
9.48	4.31	C-3	L-7
12.02	4.31	C-3	L-7
12.13	4.32	C-3	L-7
9.86	4.33	C-3	L-7
10.35	4.33	C-3	L-7
10.99	4.33	C-3	L-7
11.38	4.33	C-3	L-7
11.44	4.33	C-3	L-7
10.98	4.34	C-3	L-7
12.6	4.35	C-3	L-7
9.045	4.36	C-3	L-7
10.13	4.37	C-3	L-7
10.67	4.37	C-3	L-7
11.25	4.37	C-3	L-7
10.22	4.38	C-3	L-7
9.55	4.39	C-3	L-7
9.56	4.39	C-3	L-7
10.32	4.39	C-3	L-7
8.89	4.4	C-3	L-7
9.76	4.4	C-3	L-7
11.48	4.41	C-3	L-7
12	4.41	C-3	L-7
12.355	4.41	C-3	L-7
8.37	4.42	C-3	L-7
8.705	4.42	C-3	L-7
8.835	4.42	C-3	L-7
9.47	4.42	C-3	L-7
10.485	4.42	C-3	L-7
10.335	4.43	C-3	L-7
9.115	4.44	C-3	L-7
10.5	4.44	C-3	L-7
9.88	4.45	C-3	L-7
11.02	4.45	C-3	L-7
11.93	4.45	C-3	L-7
12.24	4.45	C-3	L-7
9.6	4.46	C-3	L-7
13.02	4.46	C-3	L-7
8.955	4.47	C-3	L-7
10.95	4.47	C-3	L-7
9.545	4.48	C-3	L-7
11.04	4.49	C-3	L-7
11.46	4.49	C-3	L-7
10.615	4.5	C-3	L-7
11.34	4.51	C-3	L-7
12.08	4.52	C-3	L-7
10.7	4.53	C-3	L-7
11.7	4.53	C-3	L-7
11.925	4.53	C-3	L-7
11.13	4.54	C-3	L-7
8.315	4.56	C-3	L-7
8.88	4.56	C-3	L-7
9.01	4.56	C-3	L-7
10.7	4.56	C-3	L-7
10.71	4.56	C-3	L-7
11.63	4.56	C-3	L-7
11.85	4.56	C-3	L-7
9.125	4.57	C-3	L-7
11.3	4.57	C-3	L-7
12.67	4.59	C-3	L-7
9.56	4.6	C-3	L-7
9.12	4.62	C-3	L-7
11.01	4.64	C-3	L-7
11.145	4.65	C-3	L-7
11.6	4.65	C-3	L-7
12.74	4.65	C-3	L-7
11.33	4.66	C-3	L-7
9.58	4.68	C-3	L-7
8.81	4.7	C-3	L-7
11.235	4.76	C-3	L-7
11.08	4.78	C-3	L-7
9.945	4.83	C-3	L-7
10.96	4.83	C-3	L-7
9.95	5.12	C-3	L-7
11.425	5.23	C-3	L-7
9.085	5.43	C-3	L-7

## Sheet: Top50 coprolites
Length	Width	Grid	Level
8.835	4.42	C-3	L-7
9.47	4.42	C-3	L-7
10.485	4.42	C-3	L-7
10.335	4.43	C-3	L-7
9.115	4.44	C-3	L-7
10.5	4.44	C-3	L-7
9.88	4.45	C-3	L-7
11.02	4.45	C-3	L-7
11.93	4.45	C-3	L-7
12.24	4.45	C-3	L-7
9.6	4.46	C-3	L-7
13.02	4.46	C-3	L-7
8.955	4.47	C-3	L-7
10.95	4.47	C-3	L-7
9.545	4.48	C-3	L-7
11.04	4.49	C-3	L-7
11.46	4.49	C-3	L-7
10.615	4.5	C-3	L-7
11.34	4.51	C-3	L-7
12.08	4.52	C-3	L-7
10.7	4.53	C-3	L-7
11.7	4.53	C-3	L-7
11.925	4.53	C-3	L-7
11.13	4.54	C-3	L-7
8.315	4.56	C-3	L-7
8.88	4.56	C-3	L-7
9.01	4.56	C-3	L-7
10.7	4.56	C-3	L-7
10.71	4.56	C-3	L-7
11.63	4.56	C-3	L-7
11.85	4.56	C-3	L-7
9.125	4.57	C-3	L-7
11.3	4.57	C-3	L-7
12.67	4.59	C-3	L-7
9.56	4.6	C-3	L-7
9.12	4.62	C-3	L-7
11.01	4.64	C-3	L-7
11.145	4.65	C-3	L-7
11.6	4.65	C-3	L-7
12.74	4.65	C-3	L-7
11.33	4.66	C-3	L-7
9.58	4.68	C-3	L-7
8.81	4.7	C-3	L-7
11.235	4.76	C-3	L-7
11.08	4.78	C-3	L-7
9.945	4.83	C-3	L-7
10.96	4.83	C-3	L-7
9.95	5.12	C-3	L-7
11.425	5.23	C-3	L-7
9.085	5.43	C-3	L-7

## Sheet: Top20 coprolites
Length	Width	Grid	Level
11.85	4.56	C-3	L-7
9.125	4.57	C-3	L-7
11.3	4.57	C-3	L-7
12.67	4.59	C-3	L-7
9.56	4.6	C-3	L-7
9.12	4.62	C-3	L-7
11.01	4.64	C-3	L-7
11.145	4.65	C-3	L-7
11.6	4.65	C-3	L-7
12.74	4.65	C-3	L-7
11.33	4.66	C-3	L-7
9.58	4.68	C-3	L-7
8.81	4.7	C-3	L-7
11.235	4.76	C-3	L-7
11.08	4.78	C-3	L-7
9.945	4.83	C-3	L-7
10.96	4.83	C-3	L-7
9.95	5.12	C-3	L-7
11.425	5.23	C-3	L-7
9.085	5.43	C-3	L-7

## Sheet: Top10 coprolites
Length	Width	Grid	Level
11.33	4.66	C-3	L-7
9.58	4.68	C-3	L-7
8.81	4.7	C-3	L-7
11.235	4.76	C-3	L-7
11.08	4.78	C-3	L-7
9.945	4.83	C-3	L-7
10.96	4.83	C-3	L-7
9.95	5.12	C-3	L-7
11.425	5.23	C-3	L-7
9.085	5.43	C-3	L-7

## Sheet: Coprolite Comparison
	Width
	Mean	SD	Notes
RLB Coprolites Total	3.85919	0.474356
RLB Coprolites Top 50%	4.23158	0.260178
RLB Coprolites Top 50	4.5966	0.201207
RLB Coprolites Top 20	4.756	0.236897
RLB Coprolites Top 10	4.902	0.264146
Vestal 1938 N. fuscipes	4.2	0.848528	N=96 (78 F, 18 M)
Smith et al 2009 N. lepida	4.79	0.12	Largest 20	UTiC8 Modern
Smith et al 2009 N. lepida	4.87	0.08	Largest 20	TiC1 Modern
Smith et al 2009 N. lepida	4.88	0.1	Largest 20	TiC7 Modern
Smith et al 2009 N. lepida	4.82	0.09	Largest 20	UTiC3a Late Holocene
Smith et al 2009 N. lepida	5.01	0.13	Largest 20	UTiC12a Late Holocene
Smith et al 2009 N. lepida	4.97	0.13	Largest 20	UTiC9 Late Holocene
Smith et al 2009 N. lepida	4.92	0.09	Largest 20	TIC11b Late Holocene
Smith et al 2009 N. lepida	4.85	0.11	Largest 20	TiC14 Late Holocene
Smith et al 2009 N. lepida	5.02	0.13	Largest 20	TiC9c-1 Early Holocene
Smith et al 2009 N. lepida	5.01	0.16	Largest 20	UTiC6 Early Holocene
Smith et al 2009 N. lepida	5.04	0.07	Largest 20	TiC13b Early Holocene
Smith et al 2009 N. lepida	4.84	0.11	Largest 20	TiC11c-2 Late Pleistocene
Vestal 1938	Pellets from N. fuscipes in Wildcat Canyon, between Berkeley Hills and San Pablo Ridge, California.
Smith et al 2009	Pellets from Titus Canyon, Grapevine Mountains, east side of Death Valley, California. They classify pellets as N. lepida based on a body size estimate of <300g.

## Sheet: Carbon
	δ13C	%C
	-24.7	43.3
	-23.8	42.4
	-24.6	40.1
	-24.7	43.2
	-23.4	43.1
	-24.6	42.5
	-25.5	43.4
	-25	46.1
	-24.3	43.9
	-24.6	43.9

## Sheet: Museum Specimens
Museum	Genus	Species	ID #	Year	Locality	County	Total Length	Weight	Sex
LACM	Neotoma	lepida	91443	1982	Rancho Palos Verdes, Royal Palm Beeach	Los Angeles	260	73	F
LACM	Neotoma	lepida	97613	1997	Cal Polytechnic University	Los Angeles	233	74	M
LACM	Neotoma	lepida	87775	1977	Baldwin Hills	Los Angeles	236	75	F
LACM	Neotoma	lepida	97349	2000	Claremont	Los Angeles	239	77	F
LACM	Neotoma	lepida	87734	1973	Vasquez Rocks	Los Angeles	262	83.5	F
LACM	Neotoma	lepida	97199	1995	Claremont, Thompson Creek	Los Angeles	279	84.5	F
LACM	Neotoma	lepida	91442	1992	Rancho Palos Verdes, Royal Palm Beeach	Los Angeles	274	87.5	M
LACM	Neotoma	lepida	87468	1989	Rancho Palos Verdes, Sea Wolf Drive	Los Angeles	298	99.5	M
LACM	Neotoma	lepida	48962	1972	Escondido Road, Sierra Hwy	Los Angeles	285	100	F
LACM	Neotoma	lepida	96738	1999	Mt. San Antonio College, Walnut	Los Angeles	280	100	F
LACM	Neotoma	lepida	48968	1977	Kashmere Canyon, Acton	Los Angeles	285	105	F
LACM	Neotoma	lepida	91441	1992	Rancho Palos Verdes, Royal Palm Beeach	Los Angeles	289	107	F
LACM	Neotoma	lepida	97616	1997	Cal Polytechnic University	Los Angeles	297	108	M
LACM	Neotoma	lepida	48964	1974	Santa Susana Mountains, Oat Mt Summit	Los Angeles	290	110	M
LACM	Neotoma	lepida	87472	1989	Rancho Palos Verdes, Sea Wolf Drive	Los Angeles	310	115	F
LACM	Neotoma	lepida	96709	1998	Vasquez Rocks	Los Angeles	280	116	M
LACM	Neotoma	lepida	87470	1989	Rancho Palos Verdes, Sea Wolf Drive	Los Angeles	298	117	F
LACM	Neotoma	lepida	49594	1992	Rancho Palos Verdes, Royal Palm Beeach	Los Angeles	298	118	F
LACM	Neotoma	lepida	97350	1997	Malibu Creek State Park	Los Angeles	300	118	F
LACM	Neotoma	lepida	91458	1992	Sunland, Big Tujunga Canyon	Los Angeles	277	118.5	F
LACM	Neotoma	lepida	48965	1975	San Francisquito Canyon	Los Angeles	315	119	M
LACM	Neotoma	lepida	91459	1992	Sunland, Big Tujunga Canyon	Los Angeles	281	119.5	M
LACM	Neotoma	lepida	97348	2000	Claremont	Los Angeles	311	120	F
LACM	Neotoma	lepida	87471	1989	Rancho Palos Verdes, Sea Wolf Drive	Los Angeles	310	123	F
LACM	Neotoma	lepida	48929	1974	La Quinta Ranch	Los Angeles	285	124	M
LACM	Neotoma	lepida	22951	1953	Mint Canyon,	Los Angeles	315	125	F
LACM	Neotoma	lepida	97195	1995	Claremont, Palmer Canyon, Padua Fire Station	Los Angeles	289	126	M
LACM	Neotoma	lepida	97351	1997	Malibu Creek State Park	Los Angeles	312	126	F
LACM	Neotoma	lepida	21234	1947	San Gabriel Wash, 2 mi west of Azusa	Los Angeles	329	130	M
LACM	Neotoma	lepida	29969	1968	Whitter Hills	Los Angeles	284	132	M
LACM	Neotoma	lepida	91457	1992	Sunland, Big Tujunga Canyon	Los Angeles	329	132	M
LACM	Neotoma	lepida	96725	1996	Sylmar, Filbert St	Los Angeles	296	134	F
LACM	Neotoma	lepida	96062	2000	Claremont	Los Angeles	293	135	F
LACM	Neotoma	lepida	22768	1950	Mint Canyon,	Los Angeles	335	138	F
LACM	Neotoma	lepida	97352	1997	Malibu Creek State Park	Los Angeles	320	139	M
LACM	Neotoma	lepida	49628	1995	Claremont, Palmer Canyon, Padua Fire Station	Los Angeles	309	142	F
LACM	Neotoma	lepida	87469	1989	Rancho Palos Verdes, Sea Wolf Drive	Los Angeles	334	145	F
LACM	Neotoma	lepida	91055	1992	Royal Palm State Beach	Los Angeles	375	145	M
LACM	Neotoma	lepida	96710	1998	Vasquez Rocks	Los Angeles	315	146	M
LACM	Neotoma	lepida	22964	1953	Mint Canyon,	Los Angeles	318	149	F
LACM	Neotoma	lepida	97353	1997	Malibu Creek State Park	Los Angeles	305	151	M
LACM	Neotoma	lepida	87474	1989	Rancho Palos Verdes, Sea Wolf Drive	Los Angeles	330	154	M
LACM	Neotoma	lepida	21143	1946	Mint Canyon,	Los Angeles	322	155	M
LACM	Neotoma	lepida	48931	1976	Antelope Valley	Los Angeles	294	155	F
LACM	Neotoma	lepida	97194	1995	Claremont, Palmer Canyon, Padua Fire Station	Los Angeles	304	158	M
LACM	Neotoma	lepida	96148	2000	Baldwin Hills; Kenneth Hahn State Recreational Area	Los Angeles	293	162	M
LACM	Neotoma	lepida	96199	2000	Baldwin Hills; Kenneth Hahn State Recreational Area	Los Angeles	293	162	M
LACM	Neotoma	lepida	96416	2000	Baldwin Hills; Kenneth Hahn State Recreational Area	Los Angeles	301	166	F
LACM	Neotoma	lepida	96147	2000	Baldwin Hills; Kenneth Hahn State Recreational Area	Los Angeles	324	167	M
LACM	Neotoma	lepida	21771	1925	Hughs Lake	Los Angeles	258	169	M
LACM	Neotoma	lepida	87774	1977	Baldwin Hills	Los Angeles	334	170	F
LACM	Neotoma	lepida	48966	1975	San Francisquito Canyon	Los Angeles	307	174	M
LACM	Neotoma	lepida	48963	1974	Santa Susana Mountains, Oat Mt Summit	Los Angeles	340	177	F
LACM	Neotoma	lepida	96066	2000	Claremont	Los Angeles	378	179	M
LACM	Neotoma	lepida	87473	1989	Rancho Palos Verdes, Sea Wolf Drive	Los Angeles	345	190	M
LACM	Neotoma	lepida	96711	1998	Vasquez Rocks	Los Angeles	375	190	F
LACM	Neotoma	lepida	87760	1977	Baldwin Hills	Los Angeles	341	192	M
LACM	Neotoma	lepida	48967	1977	Escondido Canyon	Los Angeles	312	225	F
LACM	Neotoma	lepida	96740	1999	Lake Hughes	Los Angeles	297	226	F
LACM	Neotoma	macrotis	96151	2000	Claremont, San Antonio wash	Los Angeles	268	99	F
LACM	Neotoma	macrotis	48888	1974	Junction of llajas and sulfur canyons	Los Angeles	310	134	F
LACM	Neotoma	macrotis	96155	1997	Griffith Park	Los Angeles	280	135	F
LACM	Neotoma	macrotis	97197	1997	Malibu, Rocky Oates State Park	Los Angeles	297	138	F
LACM	Neotoma	macrotis	97611	1997	Griffith Park, Azalea Gardens	Los Angeles	331	139	F
LACM	Neotoma	macrotis	96742	1997	Will Rogers State Park	Los Angeles	359	146	F
LACM	Neotoma	macrotis	96154	1997	Griffith Park	Los Angeles	330	150	F
LACM	Neotoma	macrotis	96150	1997	Griffith Park	Los Angeles	332	155	F
LACM	Neotoma	macrotis	97618	1996	Sylmar, Olive View UCLA Medical Center	Los Angeles	345	165	F
LACM	Neotoma	macrotis	97354	1997	Pacific Palisades, Camp Joespho	Los Angeles	365	180	F
LACM	Neotoma	macrotis	97344	1997	Malibu, Rocky Oates State Park	Los Angeles	348	181	F
LACM	Neotoma	macrotis	96754	1997	Angeles National Forest, Buckhorn Campground	Los Angeles	332	182	M
LACM	Neotoma	macrotis	97347	1997	Will Rogers State Beach	Los Angeles	332	182	F
LACM	Neotoma	macrotis	49604	1995	Temescal Canyon in lower medio	Los Angeles	359	188	F
LACM	Neotoma	macrotis	96236	1997	Griffith Park	Los Angeles	360	190	F
LACM	Neotoma	macrotis	91456	1992	Big Tujunga Canyon	Los Angeles	327	191	M
LACM	Neotoma	macrotis	49630	1994	Leo Carillo tate Park, near stream, Santa Monica Mountains	Los Angeles	387	193	M
LACM	Neotoma	macrotis	96149	2000	San Rafael Hills	Los Angeles	353	204	F
LACM	Neotoma	macrotis	97612	1997	Griffith Park	Los Angeles	343	208	M
LACM	Neotoma	macrotis	97622	1996	Sylmar, Olive View UCLA Medical Center	Los Angeles	363	210	F
LACM	Neotoma	macrotis	91506	1993	Griffith Park	Los Angeles	349	211	F
LACM	Neotoma	macrotis	97198	1997	Malibu, Rocky Oates State Park	Los Angeles	364	213	F
LACM	Neotoma	macrotis	96741	1997	Will Rogers State Park	Los Angeles	360	218	M
LACM	Neotoma	macrotis	96743	1997	Malibu, Rocky Oates State Park	Los Angeles	363	241	M
LACM	Neotoma	macrotis	96302	1995	Pacific Palisades, Temescal Canyon Road	Los Angeles	372	250.5	M
LACM	Neotoma	macrotis	91438	1992	La Canada-Flintridge	Los Angeles	383	258	M
LACM	Neotoma	macrotis	49603	1995	Temescal Canyon in lower medio	Los Angeles	365	258	F
LACM	Neotoma	macrotis	95917	1995	Santa Monica Mountains, Temescal Canyon, Lower El Medio	Los Angeles	376	268	M
LACM	Neotoma	macrotis	91505	1993	Griffith Park	Los Angeles	416	276	M
LACM	Neotoma	macrotis	97609	1997	Griffith Park, Azalea Gardens	Los Angeles	360	290	M

## Sheet: Radiocarbon Dates
RLB ID	C14		Grid/Level	Species	Citation
P23-33721a	46900	1500	C3/L7	Coprolite	this paper
P23-33721b	49000	2600	C3/L7	Coprolite	this paper
P23-39548	46140	810	C3/L7	Quercus	this paper
P23-39539	47600	1300	C3/L7	Quercus	this paper
P23-4096	34740	390	Main Deposit A 1-2, B 1-2	Panthera atrox	Fuller et al 2014
P23-1619	33380	800	Main Deposit A 1-2, B 1-2	Canis dirus	Fuller et al 2014
P23-2294	34660	220	Main Deposit A 1-2, B 1-2	Canis dirus	Fuller et al 2014
P23-15023	35400	420	Main Deposit A 1-2, B 1-2	Canis dirus	Fuller et al 2014
P23-11369	36690	890	Main Deposit A 1-2, B 1-2	Canis dirus	Fuller et al 2014
P23-967	34270	540	Main Deposit A 1-2, B 1-2	Smilodon fatalis	Fuller et al 2014
P23-15065	35000	400	Main Deposit A 1-2, B 1-2	Smilodon fatalis	Fuller et al 2014

## Sheet: USGSNOAA Midden
Time Bin	Number of Occurrences	Counties Represented
40-50,000	3	Fresno, Inyo, Riverside
30-40,000	2	Fresno, Inyo
20-30,000	12	Fresno, Inyo, San Bernardino
10-20,000	74	Fresno, Imperial, Inyo, Kern, Mono, Riverside, San Bernardino
0-10,000	254	Alpine, Fresno, Imperial, Inyo, Mono, Riverside, San Bernardino, Siskiyou
